# Supplementary material for: A GRU-based traffic situation prediction method in multi-domain software defined network
Source: PeerJ Comput Sci. 2022 Jun 23;8:e1011. doi: 10.7717/peerj-cs.1011 (PMC9299279; doi:10.7717/peerj-cs.1011)
Supplement: Supplemental Information 1 [file peerj-cs-08-1011-s001.zip]

Archive with 14 entries (13 files):
- situation_code/__pycache__/
- situation_code/__pycache__/predict_GRU.cpython-37.pyc
- situation_code/__pycache__/predict_LSTM.cpython-37.pyc
- situation_code/__pycache__/predict_RNN.cpython-37.pyc
- situation_code/predict_ARIMA.py
- situation_code/predict_BP.py
- situation_code/predict_DT.py
- situation_code/predict_GRU.py
- situation_code/predict_LR.py
- situation_code/predict_LSTM.py
- situation_code/predict_MLP.py
- situation_code/predict_RF.py
- situation_code/predict_RNN.py
- situation_code/predict_SVM.py
